# Supplementary material for: Microbiome Alterations in Alcohol Use Disorder and Alcoholic Liver Disease
Source: Int J Mol Sci. 2023 Jan 27;24(3):2461. doi: 10.3390/ijms24032461 (PMC9916746; doi:10.3390/ijms24032461)
Supplement: Supplementary file 1 [file ijms-24-02461-s001.zip]

Archive with 1 entries (1 files):
- ijms-2078223-supplementary.pdf
